# Supplementary material for: The role of socio-demographic factors in premature cervical cancer mortality in Colombia
Source: BMC Public Health. 2016 Sep 15;16:981. doi: 10.1186/s12889-016-3645-1 (PMC5024424; doi:10.1186/s12889-016-3645-1)
Supplement: Additional file 1: — Results of the final model using complete data including the interaction between age and educational level (.xls format). Description of the file: This file contains the estimates of the final model using complete data that assessed the association between educational level and CC mortality adjusting by rural or urban residence, region of residence, and age. (XLSX 11 kb) [file 12889_2016_3645_MOESM1_ESM.xlsx]

## Sheet: Additional File  1
Additional File 1. Results of the final model using complete data including the interaction between age and educational level (n=4247).
	IRR	(95% CI)	Wald test
			p-value
Educational level			<0.0001
No education	32.5	(7.70-137)
Primary	14.1	(5.27-38.0)
Secondary	3.87	(1.47-10.2)
Higher	Ref.
Rural or urban residence			<0.0001
Rural	0.39	(0.35-0.43)
Urban	Ref.
Region of residence			<0.0001
Atlantic	1.13	(1.00-1.28)
Central	1.3	(1.15-1.47)
Pacific	1.39	(1.23-1.57)
Amazon-Orinoquía	1.61	(1.32-1.97)
Eastern	Ref.
Age groups			<0.0001
25-29 years	4.31	(1.58- 11.8)
30-34 years	15.1	(5.93- 38.5)
35-39 years	27.7	(11.0- 69.9)
40-44 years	29.8	(11.8-75.5)
45-49 years	49.7	(19.9-124)
20-24 years	Ref.
Age groups X educational level			<0.0001
25-29 years X no education	0.44	(0.08-2.34)
25-29 years X primary education	0.88	(0.29-2.68)
25-29 years X secondary education	0.93	(0.31-2.82)
30-34 years X no education	0.45	(0.10-2.05)
30-34 years X primary education	0.41	(0.14-1.16)
30-34 years X secondary education	0.77	(0.27-2.15)
35-39 years X no education	0.29	(0.06-1.27)
35-39 years X primary education	0.35	(0.13-0.99)
35-39 years X secondary education	0.68	(0.25-1.89)
40-44 years X no education	0.35	(0.08-1.54)
40-44 years X primary education	0.42	(0.15-1.19)
40-44 years X secondary education	0.75	(0.27-2.07)
45-49 years X no education	0.23	(0.05-1.00)
45-49 years X primary education	0.33	(0.12-0.92)
45-49 years X secondary education	0.53	(0.19-1.46)
