# Supplementary material for: The role of socio-demographic factors in premature cervical cancer mortality in Colombia
Source: BMC Public Health. 2016 Sep 15;16:981. doi: 10.1186/s12889-016-3645-1 (PMC5024424; doi:10.1186/s12889-016-3645-1)
Supplement: Additional file 3: — Results of the final model using imputed data including the interaction between age and educational level (.xls format). Description of the file: This file contains the estimates of the final model using imputed data that assessed the association between with educational level and CC mortality adjusting by rural or urban residence, region of residence, and age. (XLSX 11 kb) [file 12889_2016_3645_MOESM3_ESM.xlsx]

## Sheet: Additional File  3
Additional File 3.Results of the final model using imputed data including the interaction between age and educational level (n=5098).
	IRR	(95% CI)	Wald test
			p-value
Educational level			<0.0001
No education	26.8	(6.65-108)
Primary	14	(5.69-34.6)
Secondary	3.46	(1.42-8.45)
Higher	Ref.
Rural or urban residence			<0.0001
Rural	0.39	(0.36-0.43)
Urban	Ref.
Region of residence			<0.0001
Atlantic	1.2	(1.08-1.34)
Central	1.25	(1.12-1.40)
Pacific	1.34	(1.19-1.49)
Amazon-Orinoquía	1.68	(1.41-2.01)
Eastern	Ref.
Age groups			<0.0001
25-29 years	4.19	(1.67-10.5)
30-34 years	13.8	(5.85-32.6)
35-39 years	25.4	(10.9-59.2)
40-44 years	28.9	(12.4-67.6)
45-49 years	47.4	(20.5-109)
20-24 years	Ref.
Age groups X educational level			<0.0001
25-29 years X no education	0.62	(0.13-3.02)
25-29 years X primary education	0.92	(0.33-2.56)
25-29 years X secondary education	1.07	(0.39-2.95)
30-34 years X no education	0.55	(0.13-2.35)
30-34 years X primary education	0.45	(0.17-1.19)
30-34 years X secondary education	0.91	(0.35-2.35)
35-39 years X no education	0.39	(0.09-1.66)
35-39 years X primary education	0.4	(0.16-1.03)
35-39 years X secondary education	0.81	(0.32-2.07)
40-44 years X no education	0.46	(0.11-1.93)
40-44 years X primary education	0.45	(0.17-1.15)
40-44 years X secondary education	0.83	(0.33-2.13)
45-49 years X no education	0.32	(0.08-1.31)
45-49 years X primary education	0.35	(0.14-0.90)
45-49 years X secondary education	0.62	(0.24-1.57)
